# Supplementary material for: Clinical characteristics, risk factors and outcome of critically ill immunocompromised patients with bloodstream infections and sepsis
Source: PLoS One. 2025 Sep 24;20(9):e0332807. doi: 10.1371/journal.pone.0332807 (PMC12459766; doi:10.1371/journal.pone.0332807)
Supplement: Supporting File 1 — (XLSX) [file pone.0332807.s001.xlsx]

## Sheet: Sheet1
Number	Age	Sex (0=M, 1=F)	Underlying disease 0=none,1=DM,HTN,DLP,2=Pulmo (COPD asthma PHT)3=GI(Cirrhosis) 4=ID 5: AIR RA,Gout 6=cardio (CAD,VHD,AF) 7=CKD3 8=Endo ; Thyroid,9:CVA	Immunodeficiency profile 0=HIV. 1=SOT. 2=HSCT, 3=autoimmune dis, 4=heme malig, 5 soli tumor, 6 other immune def	REWS	NEWS	APACHE	SOFA	qSOFA	PTS	initial lactate	Lactate at 6 hr	Hemoculture 0 neg 1 pos	Source infection 0= lung, 1=urine 2=GI, 3=skin, 4=CNS, 5=others	Type of abtiobic 0= cephalosporin, 1 meropenem, 2=Batalactam , 3=Aminoglycoside,4=Amphotericin,5=colistin,6=Echinocandin,7=Vancomycin	Outcome( 0 survive, 1 death) ;this admission
N001	54	0	1	2	5	10	19	8	1	2	6.2	1.3	0	0	1	0
N002	74	1	0	4	8	11	17	11	3	6	0.76	0.62	1	2	1	0
N003	15	1	0	3	11	16	12	7	2	5	2.1	7.85	0	5	0	1
N004	53	0	0	4	7	10	15	9	2	2	1.8	2.1	0	5	1	0
N005	55	1	2,3	3	5	7	9	7	1	0	5.3	3.09	0	1	1	1
N006	46	1	2,5,6	3	10	10	24	13	3	13	1.17	1.06	0	0	2	1
N007	86	0	1	6	3	6	15	7	2	4	1.2	0.8	0	0	1	0
N008	80	1	3,6	5	2	7	10	2	1	2	9.82	3.63	0	1	0	0
N009	23	0	0	4	8	10	16	7	1	3	1.4	1.4	0	0	2	1
N010	84	0	3,6	1	7	13	21	11	3	5	3.45	2.5	0	0	1	1
N011	25	0	0	5	7	12	24	17	3	6	3	11.24	1	0	2	1
N012	23	0	0	4	6	9	14	7	1	3	6.3	2.21	0	0	1	1
N013	62	1	0	4	9	11	15	9	2	3	7.5	9.07	1	2	1	0
N014	70	0	1	5	8	12	18	8	2	3	1.96	3.87	1	0	2	1
N015	70	0	0	1	4	6	18	6	2	2	0.54	0.52	0	1	1	0
N016	86	0	1	4	7	11	16	6	3	6	2.26	0.88	0	1	1	0
N017	71	0	1	4	4	7	20	2	2	5	12.06	12.62	0	5	1	0
N018	62	0	1	3	7	10	13	4	1	2	2.5	1.66	0	0	1	0
N019	25	0	0	6	8	9	10	3	1	4	3.9	4.2	1	0	1	0
N020	49	0	0	2	7	10	15	9	2	2	1.3	1.09	1	2	4	1
N021	59	1	1	5	12	14	22	13	2	5	4.5	8.86	1	0	1	1
N022	72	0	0	4	8	10	20	16	3	4	11.06	11.29	1	1	2	1
N023	52	0	0	2	7	11	15	6	2	3	1.2	0.3	1	2	1	0
N024	68	1	0	0	10	11	11	3	2	3	0.56	1.24	0	0	0	0
N025	74	0	2	5	7	10	17	2	2	4	3.33	2.58	0	0	2	0
N026	44	1	0	4	4	9	7	1	1	1	9.04	6.66	0	0	1	0
N027	85	1	1	4	4	10	11	6	1	2	11.36	4.54	1	2	1	0
N028	70	1	1	4	4	9	12	4	1	2	4.8	3.28	0	5	2	1
N029	83	1	6	3	4	9	16	12	1	2	2.43	1.57	0	0	1,3	1
N030	47	0	0	5	4	6	5	3	1	2	1.31	1.86	0	0	2	0
N031	45	1	0	3	6	9	13	5	2	3	3.2	3.03	1	0	1	1
N032	57	0	1,7	4	7	10	19	9	2	4	5.17	2.21	1	5	1	1
N033	47	0	0	4	7	11	5	3	1	2	5.4	3.56	0	2	2	1
N034	52	0	0	4	7	8	11	3	1	3	1.5	1.1	0	0	1	1
N035	51	0	6	1	11	13	13	14	3	6	6.4	8.7	0	2	1	1
N036	30	1	0	3	4	6	18	11	2	7	3.02	1.1	1	5	1	1
N037	80	1	2	4	12	15	19	5	2	6	2.2	1.11	1	1	1	0
N038	68	0	1,6	1	8	12	29	16	3	6	3.63	4.2	1	3	1	1
N039	72	1	0	3	7	11	34	15	3	6	4.76	6.61	1	2	1	1
N040	80	1	0	4	5	10	17	4	1	2	12.56	5.25	0	0	2	0
N041	73	0	0	4	5	6	17	9	1	2	0.69	0.91	0	0	1	1
N042	69	0	1,6	1	7	9	13	6	1	2	1.5	1.47	0	3	2	0
N043	81	0	1,4	3	10	12	18	4	1	4	1.31	0.62	0	0	2	0
N044	40	0	1,8	3	10	14	17	10	3	6	4.4	2.09	1	0	1	0
N045	16	0	0	4	12	14	25	15	3	6	3.9	14.37	1	5	6	1
N046	70	0	7	4	7	14	16	15	3	6	2.5	3.46	1	2	1	0
N047	55	0	1	0	12	15	30	16	3	9	7.76	8.38	1	0	1	1
N048	73	0	2	5	7	14	15	3	1	2	0.92	1.09	0	0	2	0
N049	56	0	0	6	5	8	13	1	2	4	0.46	0.3	1	0	0	0
N050	84	0	6	5	4	6	16	2	1	0	1.3	0.94	0	5	0	0
N051	57	0	0	5	8	13	12	4	2	4	1.35	0.6	1	2	1	0
N052	64	0	0	5	7	12	24	6	2	6	3.65	1.88	0	3	1	0
N053	52	1	0	5	15	18	35	22	3	13	10.6	14.56	0	5	1	1
N054	67	0	1	4	7	11	16	8	2	3	1.4	2.2	1	5	1	0
N055	78	1	6,7	5	8	14	17	4	2	5	1.25	1.43	0	0	2	0
N056	72	0	1	5	9	12	22	6	2	4	7.61	5.82	0	0	2	1
N057	69	1	6	3	13	17	32	19	3	12	14.07	20	0	1	1	1
N058	63	1	1,9	5	5	10	15	6	2	3	10.7	6.65	0	2	2	0
N059	40	0	1,8	3	8	10	15	17	2	5	4.4	2.09	1	0	6	1
N060	48	0	0	1	7	10	12	6	1	2	0.7	0.86	0	0	1	1
N061	56	0	1	5	12	14	18	6	2	6	7.59	4.61	1	2	0	1
N062	46	0	0	1	9	12	12	15	3	5	1.94	2.11	0	0	1	1
N063	52	0	1	1	5	11	11	5	1	2	0.3	0.32	0	0	1	0
N064	58	1	6,7	5	5	8	16	12	2	4	5.39	7.63	1	2	1	1
N065	57	1	0	2	11	12	26	22	3	9	2.31	1.21	1	0	1	1
N066	68	1	0	3	7	12	13	1	2	3	1.65	0.67	0	0	1	0
N067	66	0	2	0	6	8	8	0	1	2	2.78	3.67	0	0	0	0
N068	74	1	1	3	6	7	17	12	2	4	2.42	2.29	1	0	3	1
N069	70	0	1,8	5	8	10	14	3	1	.	1.59	1.52	0	0	2	1
N070	61	0	0	4	6	12	16	8	2	4	0.63	0.7	1	2	1	1
N071	69	0	9	4	6	10	21	7	2	5	7	6.76	0	0	2	1
N072	66	1	1	3	7	13	17	10	2	4	4.7	2.8	1	4	4	1
N073	74	0	1	3	6	11	17	4	1	2	7.9	0.6	0	0	2	0
N074	78	0	0	4	9	16	27	14	3	7	2.91	9.74	0	2	1	1
N075	59	0	0	4	13	15	23	14	2	4	3.7	1.16	1	1	1	1
N076	63	0	1,6	5	8	9	12	5	2	2	1.4	0.6	0	0	2	1
N077	50	0	1	1	9	15	18	12	3	6	4.9	4.09	0	5	2	1
N078	76	0	0	5	10	14	19	5	2	4	5.06	3.01	0	0	2	1
N079	58	0	0	4	6	12	13	2	2	3	1.9	0.9	1	5	1	0
N080	51	1	0	4	4	11	11	10	2	5	1.04	0.98	0	0	1	0
N081	43	0	1	2	10	11	14	10	2	5	0.68	1.96	0	0	1	0
N082	78	1	1,2,7	3	7	11	14	6	2	3	1.37	1.48	0	0	1	1
N083	66	1	1	3	8	15	25	13	3	7	2.43	0.89	1	5	1	1
N084	83	1	1,2	3	8	11	15	13	3	5	7.89	5.09	1	2	1	1
N085	66	0	1	4	6	10	12	3	1	2	2.15	1.7	0	0	0	0
N086	65	0	0	5	10	13	30	12	3	8	0.94	0.8	1	0	1	0
N087	64	1	1,2	3	4	6	23	9	2	5	5.56	6.2	0	2	1	0
N088	68	1	0	5	6	10	15	4	2	2	0.9	1.1	0	0	1	1
N089	49	0	6	4	4	7	14	6	2	2	0.88	1.21	0	5	1	0
N090	26	1	0	4	5	13	15	11	2	3	0.5	0.6	1	0	1	1
N091	75	0	1,9	5	6	12	15	5	2	3	1.06	1.1	0	0	1	0
N092	51	1	0	1	10	10	16	2	1	2	0.8	0.7	0	0	1	1
N093	66	0	6	5	6	9	15	4	2	2	1.33	1.24	0	5	1	0
N094	83	1	3	3	10	16	20	13	3	5	1.24	1.5	0	2	1	1
N095	71	0	1,7	3	4	9	12	5	1	2	0.4	0.6	0	0	2	0
N096	65	1	8	3	10	13	23	12	2	5	1.7	1.3	0	0	2	0
N097	57	1	0	4	10	16	38	17	3	7	2.33	4.2	1	0	4	1
N098	76	1	0	5	5	9	12	1	2	2	4	1.9	0	2	2	0
N099	60	0	0	4	8	10	13	4	1	2	3.6	1.8	0	0	2	0
N100	72	1	1	3	5	11	16	6	2	3	0.8	0.55	0	2	0	0
N101	72	0	6	5	5	8	13	6	2	3	7.11	2.3	0	1	2	0
N102	79	0	7	4	5	7	21	10	2	4	1.2	1.3	0	1	7	1
N103	77	1	0	4	17	19	41	16	3	10	12.94	8.2	1	2	2	1
N104	69	0	0	2	6	12	19	4	1	0	1.9	1.1	0	5	1	0
N105	48	1	2	3	10	17	18	8	3	5	2.1	2.2	1	2	7	1
N106	25	1	0	2	6	13	10	4	2	3	7.6	5.2	0	5	4	1
N107	73	1	6	4	8	11	21	15	3	5	3.93	3.6	1	0	0	1
N108	73	1	1	4	10	15	17	7	3	7	2.82	2.3	1	1	1	0
N109	64	1	0	5	7	12	18	15	3	5	13.82	14.47	1	3	2	1
N110	87	1	1,3	4	4	8	13	3	1	0	2.8	1.8	0	1	1	0
N111	78	0	2	4	8	14	22	15	3	3	8.8	6.21	0	2	1	0
N112	66	1	1	5	6	10	16	4	2	2	1.39	0.8	1	2	2	1
N113	74	0	1,7	5	8	16	25	10	3	6	2.82	4.1	0	0	2	1
N114	68	0	0	5	8	13	21	9	3	5	2.8	2.5	1	2	1	1
N115	76	1	7	5	9	14	24	7	3	5	8.83	9.6	1	1	1	1
N116	39	1	2	3	5	12	8	7	2	3	0.79	2.7	1	1	1	0
N117	31	0	0	0	9	10	16	6	2	4	1.67	0.7	0	5	1	0
N118	54	1	0	3	7	8	10	7	2	2	2.6	2.3	1	3	1	0
N119	58	1	0	3	7	13	15	6	3	5	5.8	1.9	0	0	1	1
N120	30	0	1,2,6	5	4	13	9	4	2	4	0.71	1.2	0	0	2	0
N121	67	1	1,6,7	4	9	11	19	12	2	4	5.36	7.36	1	0	1	0
N122	57	1	0	5	7	11	19	2	2	4	4.22	6.04	1	0	0	0
N123	19	1	0	4	8	15	19	10	3	4	0.73	1.9	1	5	1	0
N124	58	1	0	3	6	14	19	8	3	5	2.3	1	1	0	7	0
N125	60	1	7	3	4	9	11	3	2	2	0.7	1.1	0	0	1	0
N126	59	1	0	1	5	9	13	10	1	2	3.9	3.59	1	1	1	1
N127	77	1	0	5	8	14	20	5	3	6	4.27	3.01	0	0	2	1
N128	59	0	3	1	7	11	16	12	2	6	3.35	2.11	1	5	1	1
N129	44	0	0	2	8	16	17	9	3	5	1.77	1.54	0	0	1	0
N130	58	0	0	4	9	12	16	7	2	4	1.9	1.05	1	5	1	0
N131	51	1	0	4	5	8	9	6	1	3	1.04	0.98	0	0	4	0
N132	65	1	0	3	7	13	17	8	3	6	2.03	1.16	1	2	1	1
N133	83	1	1,2,	3	9	14	20	10	3	5	6.7	4.29	1	2	1	0
N134	84	0	9	4	10	16	20	1	2	6	0.38	0.67	1	1	1	0
N135	81	0	0	4	7	8	15	2	2	3	2.11	3.64	0	5	1	1
N136	48	0	0	0	5	10	10	6	2	3	1.79	2.3	0	0	1	1
N137	66	1	0	5	7	15	24	10	3	5	6.15	2.51	0	0	1	0
N138	70	1	9	3	5	14	17	6	2	5	0.35	1.8	0	2	0	0
N139	84	0	6.9	5	7	13	20	5	2	4	5.19	2.83	0	0	2	0
N140	68	0	0	5	9	11	19	5	2	2	8.92	11.74	0	5	2	1
N141	65	0	0	5	9	15	15	6	2	6	0.9	0.81	0	1	2	0
N142	22	0	0	5	6	9	6	2	1	2	1.09	1.8	0	0	2	1
N143	73	1	0	5	13	15	16	5	2	4	10.72	5.47	0	0	1	1
N144	25	0	0	5	4	11	19	11	3	10	10.7	15.45	0	2	1	1
N145	58	0	0	5	5	8	11	3	1	2	3.08	1.61	0	0	0	0
N146	66	0	2	5	8	16	15	6	3	5	1.72	2.53	0	0	2	1
N147	57	1	0	5	6	11	8	2	1	2	0.64	1.33	0	1	2	0
N148	26	0	0	0	9	13	16	14	2	6	2.16	1.04	1	2	1	0
N149	79	1	0	4	5	10	15	4	2	4	0.96	1.75	0	0	7	1
N150	78	0	0	4	7	8	15	8	1	0	2.75	2.44	0	0	1	1
N151	81	0	0	4	10	15	20	6	1	2	1.55	0.31	0	0	2	0
N152	75	1	1,7	5	4	6	15	10	1	0	0.7	0.6	0	2	0	0
N153	69	0	0	5	8	10	13	4	1	2	2.74	4.47	0	0	2	0
N154	62	1	7,8	3	13	17	23	12	3	5	10.48	13.48	0	0	1	1
N155	55	1	0	4	9	15	23	8	3	7	3	2.9	0	5	1	1
N156	60	1	1	4	9	16	15	4	3	5	3.43	3.9	0	1	1	0
N157	58	1	6	3	6	12	18	12	3	5	1.49	2.29	1	2	1	1
N158	47	0	1	4	5	10	16	7	2	3	1.68	1.51	0	5	2	1
N159	74	1	6,7	4	13	20	26	11	3	8	1.68	2.13	1	2	1	1
N160	49	0	0	4	7	11	28	11	3	4	7.23	4.62	0	5	1	0
N161	38	0	0	5	8	9	18	9	2	3	1.09	0.73	1	3	1	0
N162	61	0	7,9	4	10	13	25	16	2	6	1.07	0.96	1	0	1	0
N163	67	1	1	1	4	7	14	8	2	2	1.06	0.87	1	0	1	1
N164	55	1	0	4	7	9	17	5	2	2	0.52	0.68	0	0	1	1
N165	50	0	0	4	5	8	17	4	1	2	1.63	1.14	0	5	1	0
N166	82	1	6	3	8	13	20	7	3	5	3.55	0.89	0	0	1	1
N167	65	0	0	5	12	18	20	4	3	3	2.52	1.19	0	0	1	0
N168	27	0	0	4	7	11	17	8	2	5	7.32	1.82	1	2	1	0
N169	44	1	8	3	8	11	15	13	2	5	0.65	0.63	0	0	1	1
N170	40	1	0	0	11	15	19	6	3	6	1.29	2.1	0	0	1	1
N171	48	0	0	4	11	13	20	6	2	4	2.97	1.27	1	5	1	0
N172	43	0	0	0	4	7	4	2	2	0	1.4	0.64	0	5	0	0
N173	54	1	0	5	11	14	15	4	2	4	1.63	1.12	0	0	1	0
N174	60	1	0	4	4	10	18	8	2	4	0.81	0.78	1	5	1	0
N175	48	1	0	4	8	10	19	7	1	4	2.15	2.22	1	0	1	0
N176	59	0	0	4	11	13	24	12	2	3	1.23	1.11	1	1	1	1
N177	78	0	0	4	8	12	25	15	3	6	2.91	9.74	0	1	1	1
N178	64	1	8	5	13	15	21	11	3	9	3.5	1.7	1	2	1	1
N179	30	1	0	4	6	9	7	6	1	2	1.1	0.36	0	0	1	0
N180	50	0	0	4	7	10	12	6	1	2	2	1.4	0	0	1	1
N181	82	0	0	5	4	11	10	1	1	0	2.8	0.94	0	0	3	0
N182	58	0	0	4	6	11	12	6	1	3	1.9	2.3	0	5	1	0
N183	59	1	0	4	10	15	24	11	3	7	0.9	2.3	1	0	1	1
N184	42	1	0	3	7	15	18	15	3	5	2.4	2.8	1	0	1	1
N185	42	1	0	4	8	8	13	5	2	3	0.7	0.5	0	5	2	0
N186	83	0	9	4	5	7	15	3	2	4	1.8	1.7	0	0	2	0
N187	67	1	0	3	9	13	16	6	2	3	1.6	1.4	0	5	0	0
N188	62	0	6	4	7	10	19	16	3	5	8.6	15.7	1	5	1	1
N189	56	0	0	5	5	12	14	5	2	3	2.8	2.5	0	0	1	0
N190	86	0	0	4	4	10	15	4	1	2	7.1	8.6	0	0	2	1
N191	66	0	2	5	4	3	11	1	1	2	1.1	0.8	0	0	2	1
N192	67	0	0	5	9	13	16	12	2	4	12.5	4.6	0	0	1	1
N193	56	1	0	0	5	10	12	3	1	2	1.1	0.8	1	5	0	0
N194	30	0	0	4	9	15	18	18	3	6	6.1	19.7	1	5	7	1
N195	70	0	1,6	3	4	14	21	14	2	2	2.5	10.1	1	0	1	1
N196	84	0	0	5	5	10	25	11	2	8	0.6	6.61	0	0	1	1
N197	50	0	1	5	7	14	9	2	2	3	0.7	0.9	0	0	2	0
N198	55	1	0	4	9	13	15	2	2	3	1.4	1	0	5	0	0
N199	36	1	0	4	9	13	16	6	2	3	1.8	2.1	1	5	1	1
N200	60	1	0	4	6	11	21	7	2	2	2.7	2.2	1	5	1	0
N201	78	1	0	4	5	9	27	8	2	4	0.8	0.8	0	5	1	1
N202	59	0	0	5	14	16	25	11	3	6	5.7	6	1	0	1	1
N203	67	0	1,2	4	8	15	31	10	3	5	3.7	0.9	0	0	2	1
N204	75	0	1,6	4	8	11	25	9	2	5	7.7	3	1	0	1	1
N205	52	0	0	4	9	11	18	4	2	4	2.6	1.3	0	5	1	0
N206	44	0	0	4	8	15	14	7	3	7	13.4	1.8	1	2	1	1
N207	77	0	0	3	9	8	15	2	1	1	4.3	2.5	1	5	1	0
N208	62	0	0	4	13	15	26	11	2	6	5.8	7.1	0	0	1	1
N209	71	0	1	5	9	13	19	9	2	4	6.3	2.2	0	5	1	0
N210	68	0	0	4	11	13	22	9	2	4	3.5	3.8	1	5	1	1
N211	75	1	0	4	6	9	19	5	2	2	0.7	1.1	-	1	1	0
